# Supplementary material for: Factors Correlated with Body Image Dissatisfaction in Children and Adolescents Diagnosed with HIV: A Cross-Sectional Study
Source: Int J Environ Res Public Health. 2022 Oct 30;19(21):14197. doi: 10.3390/ijerph192114197 (PMC9654128; doi:10.3390/ijerph192114197)
Supplement: Supplementary file 1 [file ijerph-19-14197-s001.zip]

Archive with 1 entries (1 files):
- ijerph-1908973-supplementary.pdf
